# Supplementary material for: DETORQUEO, QUIRKY, and ZERZAUST Represent Novel Components Involved in Organ Development Mediated by the Receptor-Like Kinase STRUBBELIG in Arabidopsis thaliana
Source: PLoS Genet. 2009 Jan 30;5(1):e1000355. doi: 10.1371/journal.pgen.1000355 (PMC2628281; doi:10.1371/journal.pgen.1000355)
Supplement: Dataset S1 — This list details the 14 genes that show significant changes in expression level in all Ler versus sub-like mutant (slm) comparisons. This list thus comprises the apex core target gene list. (0.03 MB XLS) [file pgen.1000355.s001.xls]

## Sheet: Sheet 1 - Table 1
DETORQUEO, QUIRKY, and ZERZAUST Represent Novel Components Involved in Organ Development Mediated by the Receptor-like Kinase STRUBBELIG in Arabidopsis thaliana
Lynette Fulton, Martine Batoux, Ram Kishor Yadav, Wolfgang Busch, Stig U. Andersen, Jan U. Lohmann and Kay Schneitz
Supplementary Dataset 1: Apex
This list details the 14 genes that show significant changes in expression level in all Ler versus sub-like mutant (slm) comparisons. This list thus comprises the apex core target gene list.
Note: Z-score based meta-analysis was carried out using pairwise comparisons of individual replicates to generate this gene list. For reasons of simplicity, however, average fold change values and Z-scores are only shown.
Affy ID: Affymetrix ATH1 probe identifier
AGI : Arabdidopsis Genome Initiative identifier
Ler_apex_ref_log2: the log2 transformation of gene expression in Ler (reference)
log2_FC_slm/Ler: the log2 transformation of expression fold-change (FC) between specified mutant genotype and Ler.
Zs_slm/Ler : Z-score for a given Ler versus slm comparison.
Description: TAIR6 gene description
Affy_ID	AGI	Ler_apex ref_log2	log2_FC sub-1/Ler	ZS sub-1/Ler	log2_FC sub-3/Ler	ZS sub-3/Ler	log2_FC doq-1/Ler	ZS doq-1/Ler	log2_FC qky-8/Ler	ZS qky-8/Ler	log2_FC zet-2/Ler	ZS zet-2/Ler	Description
245244_at	AT1G44350	4.39995	1.28319	3.94972	1.24013	4.1098	1.15805	3.75665	1.42635	5.09127	1.6277	5.0587	IAA-amino acid hydrolase 6, putative (ILL6) / IAA-Ala hydrolase, putative, virtually identical to gr1-protein from (Arabidopsis thaliana) GI:3559811; similar to IAA-amino acid hydrolase GI:3421384 from (Arabidopsis thaliana); contains TIGRfam profile TIGR01891: amidohydrolase; contains Pfam profile PF01546: Peptidase family M20/M25/M40; identical to cDNA IAA-amino acid conjugate hydrolase-like pr…
247066_at	AT5G66940	5.39859	-0.852683	-2.72018	-0.827883	-2.51907	-0.756662	-2.4951	-0.633771	-2.26036	-1.2844	-4.11491	Dof-type zinc finger domain-containing protein
249495_at	AT5G39100	3.04218	1.39366	4.6498	0.949988	3.58116	1.7297	5.887	0.747576	2.77167	2.2715	7.30626	germin-like protein (GLP6), nearly identical to SP|P92997 Germin-like protein subfamily 1 member 13 precursor {Arabidopsis thaliana}; exon 2 interrupted by a stop codon, creating non-consensus donor and acceptor splice sites.
251642_at	AT3G57520	9.66256	0.953064	3.22491	0.71483	2.56069	0.867865	2.66849	0.844624	3.02025	0.881602	2.76433	alkaline alpha galactosidase, putative, similar to alkaline alpha galactosidase II (Cucumis melo) GI:29838631; contains Pfam profile PF05691: Raffinose synthase or seed imbibition protein Sip1
252827_at	AT4G39950	2.67768	1.34147	4.32686	0.918828	3.05627	0.797837	2.63996	1.10103	4.19235	1.91369	6.15446	cytochrome P450 79B2, putative (CYP79B2), identical to cytochrome P450 (79B2) SP:O81346 from (Arabidopsis thaliana)
253534_at	AT4G31500	6.85453	1.01058	3.27454	0.753086	2.58808	0.819319	2.77586	0.846886	3.18867	0.843803	2.66168	cytochrome P450 83B1 (CYP83B1), Identical to Cytochrome P450 (SP:O65782 )(Arabidopsis thaliana)
254001_at	AT4G26260	6.59069	1.44576	4.90811	0.72038	2.59097	1.41894	4.42987	0.867069	2.90088	1.38311	4.32643	expressed protein, similar to myo-inositol oxygenase (Sus scrofa) gi|17432544|gb|AAL39076
254321_at	AT4G22590	4.47969	1.30152	4.26015	0.86428	2.80424	0.706313	2.16334	0.815445	2.88561	1.23556	3.89904	trehalose-6-phosphate phosphatase, putative, similar to trehalose-6-phosphate phosphatase (AtTPPA) GI:2944178; contains Pfam profile PF02358: Trehalose-phosphatase
255479_at	AT4G02380	3.07807	1.04187	3.44349	2.58066	8.56911	1.70591	5.77683	1.17591	4.15787	1.30859	4.1852	late embryogenesis abundant 3 family protein / LEA3 family protein, similar to several small proteins (~100 aa) that are induced by heat, auxin, ethylene and wounding such as Phaseolus aureus indole-3-acetic acid induced protein ARG (SW:32292); contains Pfam profile PF03242: Late embryogenesis abundant protein
256017_at	AT1G19180	5.17441	1.31205	4.07699	1.34905	4.52515	0.813334	2.5731	0.594854	2.32062	1.73998	5.53144	expressed protein
257315_at	AT3G30775	8.15285	1.07811	3.51823	1.00464	3.37255	1.33653	4.315	1.23032	4.32957	0.949888	3.00138	proline oxidase, mitochondrial / osmotic stress-responsive proline dehydrogenase (POX) (PRO1) (ERD5), nearly identical to SP|P92983 Proline oxidase, mitochondrial precursor (EC 1.5.3.-) (Osmotic stress- induced proline dehydrogenase) (Arabidopsis thaliana); identical to cDNA proline oxidase precursor GI:1817543
260389_at	AT1G74055	5.39419	0.738506	2.44368	0.748155	2.58813	0.716272	2.2342	0.600084	2.14932	0.929538	2.86745	expressed protein
266693_at	AT2G19800	4.38357	1.4901	4.96971	0.964335	3.15712	1.71178	5.46895	1.46074	5.13017	1.43266	4.50242	expressed protein, similar to myo-inositol oxygenase (Sus scrofa) gi|17432544|gb|AAL39076
266965_at	AT2G39510	5.93463	0.957442	2.95133	0.425308	1.37535	0.718048	2.18974	0.785402	2.64332	1.02678	3.17762	nodulin MtN21 family protein, similar to MtN21 GI:2598575 (root nodule development) from (Medicago truncatula)
